# Supplementary material for: Co-Doped ErFeO3 for Dual-Band Laser Absorption with High-Temperature Stability
Source: Materials (Basel). 2025 Apr 18;18(8):1861. doi: 10.3390/ma18081861 (PMC12028810; doi:10.3390/ma18081861)
Supplement: Supplementary file 1 [file materials-18-01861-s001.zip]

Archive with 1 entries (1 files):
- materials-3566342-supplementary.pdf
